# Supplementary material for: A Humanized and Defucosylated Antibody against Podoplanin (humLpMab-23-f) Exerts Antitumor Activities in Human Lung Cancer and Glioblastoma Xenograft Models
Source: Cancers (Basel). 2023 Oct 20;15(20):5080. doi: 10.3390/cancers15205080 (PMC10605305; doi:10.3390/cancers15205080)
Supplement: Supplementary file 1 [file cancers-15-05080-s001.zip]

Archive with 1 entries (1 files):
- cancers-2600525-supplementary.pdf
